# Supplementary material for: Mercury Exposure and Its Health Effects in Workers in the Artisanal and Small-Scale Gold Mining (ASGM) Sector—A Systematic Review
Source: Int J Environ Res Public Health. 2022 Feb 13;19(4):2081. doi: 10.3390/ijerph19042081 (PMC8871667; doi:10.3390/ijerph19042081)
Supplement: Supplementary file 1 [file ijerph-19-02081-s001.zip]

Archive with 2 entries (2 files):
- S1_Evaluation_Risk_Of_Bias.pdf
- S2_Overall risk of bias.pdf
